# Supplementary material for: Identification of CD73 as the Antigen of an Antigen-Unknown Monoclonal Antibody Established by Exosome Immunization, and Its Antibody–Drug Conjugate Exerts an Antitumor Effect on Glioblastoma Cell Lines
Source: Pharmaceuticals (Basel). 2022 Jul 6;15(7):837. doi: 10.3390/ph15070837 (PMC9322095; doi:10.3390/ph15070837)
Supplement: Supplementary file 1 [file pharmaceuticals-15-00837-s001.zip]

Archive with 1 entries (1 files):
- pharmaceuticals-1757631-supplementary.pdf
